# Supplementary material for: Determination of an optimum sampling unit of Ricania shantungensis (Hemiptera: Ricaniidae) eggs in persimmons
Source: PLoS One. 2022 Mar 9;17(3):e0265083. doi: 10.1371/journal.pone.0265083 (PMC8906605; doi:10.1371/journal.pone.0265083)
Supplement: S1 File — (XLSX) [file pone.0265083.s001.xlsx]

## Sheet: Sheet1
Number	1						Place	Secheon abandoned orchard								Uint	cm or ea
	10cm	20cm	30cm	40cm	50cm	60cm	70cm	80cm	90cm	100cm	110cm	120cm	130cm	140cm	150cm	>150cm	Length
L_E	1	0	0	0	0	0	0	0	0	0	0	0	0	0			140
L_W	0	0	0	0	0	0	0	0									80
L_S	1	0	0	0	0	0	0	0	0	0	0	0	0	0	0	0	170
L_N	0	0	0	1	0	0	0	0	0	0	0	0					115
M_E	2	0	0	1	0	0	0	0	0	0	0	0	0	0	0		150
M_W	1	0	0	0	0	0	0	0	0	0	0	0					120
M_S	1	0	0	1	0	0	0	0	0	0	0	0	0	0	0	0	150
M_N	0	0	0	0	0	0	0	0									80
H_E	0	0	0	0	0												50
H_W	0	0	0	0													40
H_S	1	0	0	0													40
H_N	1	0	2	0													40

## Sheet: Sheet2
Number	2						Place	Secheon abandoned orchard								Uint	cm or ea
	10cm	20cm	30cm	40cm	50cm	60cm	70cm	80cm	90cm	100cm	110cm	120cm	130cm	140cm	150cm	>150cm	Length
L_E	0	0	0	0	0	0	0	0	0	0	0	0	0	0	0		150
L_W	1	0	0	0	0	0	0	0	0	0	0	0	0	0	0	0	210
L_S	1	0	0	0	0	0	0	0	1	0	0						110
L_N	0	0	0	0	0												50
M_E	0	0	0	0	0	0	0	0	0	0	0	0	0	0	0	0	160
M_W	2	0	0	0	0	0											60
M_S	0	0	0	0	0	0											60
M_N	0	1	0	0	0												50
H_E	0	0	0	0													40
H_W	1	0	1	0	0												50
H_S	0	0	0														30
H_N	0	0	0	0	0	0	0										70

## Sheet: Sheet3
Number	3						Place	Secheon abandoned orchard								Uint	cm or ea
	10cm	20cm	30cm	40cm	50cm	60cm	70cm	80cm	90cm	100cm	110cm	120cm	130cm	140cm	150cm	>150cm	Length
L_E	0	0	0	0	0	0	0	0	0	0	0	0	0	0	0		150
L_W	0	0	0	0	0	0	0	0	0	0	0						110
L_S	0	0	0	0	0	0	0	0	0	0	0	0	0	0	0		150
L_N	0	0	0	0	0	0	0	0	0	0	0	0	0	0	0	0	210
M_E	0	0	0	0	0	0	0	0	0	0	0						110
M_W	0	0	0	0	0	0	0	0	0	0	0						105
M_S	0	0	0	0	0	0	0	0	0	0	0	0	0				125
M_N	1	0	0	0	0	0	0	0	0	0	0	0	0	0	0	0	160
H_E	0																10
H_W	0	0	0	0													40
H_S	0	0	0	0	0												50
H_N	0	0	0	0	0												50

## Sheet: Sheet4
Number	4						Place	Secheon abandoned orchard								Uint	cm or ea
	10cm	20cm	30cm	40cm	50cm	60cm	70cm	80cm	90cm	100cm	110cm	120cm	130cm	140cm	150cm	>150cm	Length
L_E	0	0	0	0	0	0	0	0	0	0	0	0	0	0	0		150
L_W	0	0	0	0	0	0											60
L_S	0	1	0	0	0	0	0	0	0								90
L_N	0	0	0	0	0	0	0	0	0	0	0	0	0	0	0	0	160
M_E	1	0	1	0	0	0	0	0	0	0	0	0	0	0	0		145
M_W	0	0	0	0	0	0	0	0	0	0	0	0	0				130
M_S	0	0	0	0	0	0	0	0	0								90
M_N	0	0	0	0	0	0	0	0	0	0	0	0	0				125
H_E	0	0	0	0													40
H_W	0	0	0														30
H_S	0	0															20
H_N	0	0															20

## Sheet: Sheet5
Number	5						Place	Secheon abandoned orchard								Uint	cm or ea
	10cm	20cm	30cm	40cm	50cm	60cm	70cm	80cm	90cm	100cm	110cm	120cm	130cm	140cm	150cm	>150cm	Length
L_E	0	0	0	0	0	0	0	0	0	0	0	0	0	0	0	0	170
L_W	0	0	0	0	0	0	0	0	0	0	0	0	0				130
L_S	0	0	0	0	0	0	0	0	0	0	0						110
L_N	0	0	0	0	0	0	0	0	0	0	0						105
M_E	0	0	0	0	0	0	0	0									80
M_W	1	0	2	0	0	0	0	0									80
M_S	0	0	0	0	0	0	0	0	0	0							100
M_N	0	0	0	0	0	0	0	0	0	0							100
H_E	0	0	0	0	0												45
H_W	0	0	0	0	0												45
H_S	0	3	0	0	0												50
H_N	0	1	0	0	0	0											60

## Sheet: Sheet6
Number	6						Place	Secheon abandoned orchard								Uint	cm or ea
	10cm	20cm	30cm	40cm	50cm	60cm	70cm	80cm	90cm	100cm	110cm	120cm	130cm	140cm	150cm	>150cm	Length
L_E	1	0	0	0	0	0	0	0									80
L_W	0	0	0	0	0	0	0										65
L_S	1	0	2	3	1	1	0										70
L_N	0	0	0	4	0	0	0	0									80
M_E	0	2	0	0	0	0											60
M_W	2	3	2	0	1	0	0										70
M_S	0	2	0	0	0	0											55
M_N	0	0	1	1	0	0	0										70
H_E	1	2	0	0	0	0											55
H_W	0	1	0	0	0	0											55
H_S	1	0	0	0	0												45
H_N	2	1	0	0	0												45

## Sheet: Sheet7
Number	7						Place	Secheon abandoned orchard								Uint	cm or ea
	10cm	20cm	30cm	40cm	50cm	60cm	70cm	80cm	90cm	100cm	110cm	120cm	130cm	140cm	150cm	>150cm	Length
L_E	0	0	0	0	0	0	0										65
L_W	0	0	0	0	0	0	0	0	0								85
L_S	3	1	0	0	0	0	0	0	0								85
L_N	1	1	0	0	0	0	0	0	0	0							100
M_E	0	0	0	0	0	0	0	0									80
M_W	0	0	1	0	0	0	0	0	0								85
M_S	0	0	0	0	0	0	0	0	0	0	0	0	0	0			135
M_N	0	0	0	0	0	0	0										70
H_E	1	0	0	0	0	0	0	0									75
H_W	1	0	0	1	1	0	0	0									75
H_S	1	1	0	0	0												45
H_N	1	0	0	0	0	0	0										65

## Sheet: Sheet8
Number	8						Place	Secheon abandoned orchard								Uint	cm or ea
	10cm	20cm	30cm	40cm	50cm	60cm	70cm	80cm	90cm	100cm	110cm	120cm	130cm	140cm	150cm	>150cm	Length
L_E	0	1	0	0	0	0	0	0	0	0	0	0	0	0	0		150
L_W	0	1	1	0	0	0	0	0									80
L_S	1	0	0	0	0	0	0	0	0								90
L_N	0	0	0	0	0	0	0	0	0	0							100
M_E	0	0	0	0	0	0	0										70
M_W	0	0	0	0	0												50
M_S	1	2	2	3	0	0	0	0	0	4							100
M_N	0	0	0	0	0												50
H_E	0	0	0														30
H_W	5	0	0														30
H_S	0	0															20
H_N	2	0	0	0													40

## Sheet: Sheet9
Number	9						Place	Secheon abandoned orchard								Uint	cm or ea
	10cm	20cm	30cm	40cm	50cm	60cm	70cm	80cm	90cm	100cm	110cm	120cm	130cm	140cm	150cm	>150cm	Length
L_E	3	1	2	0	0	0	0	0	0	0	0	0	0				130
L_W	0	1	0	0	0	0	0	0	0	0	0	0	0	0			135
L_S	0	0	0	0	0	0	0										70
L_N	0	0	0	1	1	0	0	0									80
M_E	0	0	0	0	0	0	0	0	0								90
M_W	0	0	0	0	0	0	0	0									80
M_S	0	0	0	0	0	0	0	0	0	0	0	0	0	0	0	0	160
M_N	0	0	0	0	0	0	0	0	0	0	0	0	0	0			140
H_E	0	1	0														30
H_W	1	2	0	1	1												50
H_S	0	0	0	0													40
H_N	0	0															20

## Sheet: Sheet10
Number	10						Place	Secheon abandoned orchard								Uint	cm or ea
	10cm	20cm	30cm	40cm	50cm	60cm	70cm	80cm	90cm	100cm	110cm	120cm	130cm	140cm	150cm	>150cm	Length
L_E	0	0	0	0	0	0	0	0	0	0	0	0	0				125
L_W	0	0	0	0	0	0	0	0	0	0	0	0	0	0	0	0	160
L_S	0	0	0	0	0	0											60
L_N	1	0	0	0	0	0	0	0	0	0	0						110
M_E	0	0	1	0	3	0	0	0	0	0	0	0	0	0			140
M_W	0	0	0	0	0	0	0	0	0	0	0	0					120
M_S	0	0	0	0	0	0	0	0	0	0	0	0	0	0			135
M_N	0	0	0	0	0	0	0										70
H_E	0	0	0	0													40
H_W	1	1	0	1													40
H_S	0	0	0	0	0												50
H_N	0	0															20

[truncated: 50 more sheets: Sheet11, Sheet12, Sheet13, Sheet14, Sheet15, Sheet16, Sheet17, Sheet18, Sheet19, Sheet20, Sheet21, Sheet22, Sheet23, Sheet24, Sheet25, Sheet26, Sheet27, Sheet28, Sheet29, Sheet30 …]
